# Supplementary material for: Identifying Misinformation About Unproven Cancer Treatments on Social Media Using User-Friendly Linguistic Characteristics: Content Analysis
Source: JMIR Infodemiology. 2025 Feb 12;5:e62703. doi: 10.2196/62703 (PMC11888050; doi:10.2196/62703)
Supplement: Multimedia Appendix 4 [file infodemiology_v5i1e62703_app4.xlsx]

## Sheet: Sheet1
Linguistic characteristics	Misinformation dataset, %	Control dataset 1, %	Control dataset 2, %	Percentage change in Experiment 1	Percentage change in Experiment 2
Negative emotions	0.13	0.2	0.09	-0.07	0.04
Tentativeness	0.32	0.34	0.27	-0.02	0.05
Third pronoun	0.26	0.26	0.23	0	0.03
Location	0.09	0.12	0.14	-0.03	-0.05
Second Pronoun	0.36	0.37	0.36	-0.01	0
Positive emotions	0.64	0.55	0.69	0.09	-0.05
Organization	0.2	0.18	0.33	0.02	-0.13
Name	0.23	0.21	0.41	0.02	-0.18
Hashtags	0.18	0.26	0.64	-0.08	-0.46
URL	0.53	0.6	0.97	-0.07	-0.44
Neutral emotions	0.23	0.26	0.22	-0.03	0.01
Number	0.49	0.44	0.37	0.05	0.12
Absolute	0.21	0.22	0.09	-0.01	0.12
Negations	0.2	0.28	0.06	-0.08	0.14
Certainty	0.12	0.09	0.03	0.03	0.09
First Pronoun	0.24	0.28	0.04	-0.04	0.2	Excluded, as this characteristic is a product of structural differences between data sets
Profanity	0.02	0.05	0	-0.03	0.02
Legend: ^ Valence of predictions is inferred from the model, which includes all characteristics simultaneously.
